# Supplementary material for: Chitosan Micro-Grooved Membranes with Increased Asymmetry for the Improvement of the Schwann Cell Response in Nerve Regeneration
Source: Int J Mol Sci. 2021 Jul 23;22(15):7901. doi: 10.3390/ijms22157901 (PMC8348329; doi:10.3390/ijms22157901)
Supplement: Supplementary file 1 [file ijms-22-07901-s001.zip]

Archive with 1 entries (1 files):
- ijms-1275805-supplementary.pdf
